# Supplementary material for: Chronic Low Dose Morphine Does Not Alter Two In Vitro BBB Models
Source: Brain Sci. 2022 Jul 6;12(7):888. doi: 10.3390/brainsci12070888 (PMC9312884; doi:10.3390/brainsci12070888)
Supplement: Supplementary file 1 [file brainsci-12-00888-s001.zip]

Archive with 1 entries (1 files):
- brainsci-1647002-supplementary.pdf
